# Supplementary material for: Evaluating the performance of polygenic risk profiling across diverse ancestry populations in Parkinson’s disease
Source: medRxiv. 2023 Nov 29:2023.11.28.23299090. Preprint. [Version 1] doi: 10.1101/2023.11.28.23299090 (PMC10705647; doi:10.1101/2023.11.28.23299090)
Supplement: Supplement 1 [file media-1.zip]

Archive with 7 entries (6 files):
- Supplementary material/
- Supplementary material/Supplementary Tables PRS.xls
- __MACOSX/Supplementary material/._Supplementary Tables PRS.xls
- Supplementary material/PRS supplementary figures.pdf
- __MACOSX/Supplementary material/._PRS supplementary figures.pdf
- Supplementary material/Tables PRS.xlsx
- __MACOSX/Supplementary material/._Tables PRS.xlsx
