# Supplementary material for: Evaluating the performance of polygenic risk profiling across diverse ancestry populations in Parkinson’s disease
Source: medRxiv. 2023 Nov 29:2023.11.28.23299090. Preprint. [Version 1] doi: 10.1101/2023.11.28.23299090 (PMC10705647; doi:10.1101/2023.11.28.23299090)
Supplement: Supplement 1 [file media-1.zip › Supplementary material/Tables PRS.xlsx]

## Sheet: Orientation
Table name	Title
Table 1	Demographic and clinical characteristics of the cohorts under study
Table 2.a	Baseline analysis: Polygenic risk scores vs. PD status adjusted by age and sex across multiple ancestry populations
Table 2.b	Polygenic risk scores vs. PD status adjusted by age, sex, and PCs across multiple ancestry populations
Table 2.c	Polygenic risk scores vs. PD status adjusted by age, sex, and percentage of ancestry across multiple ancestry populations
Table 3	Polygenic risk scores vs. age of onset
Table 4	Receiver operating characteristic estimates for specificity and sensitivity across multiple ancestry populations

## Sheet: Table1
Ancestry	Disease status	Total unrelated	Related n	Sex, n (Age) Male	Sex, n (%) Female	Age (SD)
AAC (n=1,307)	Control	1.018	38	380 (63.25)	638 (64.85)	64.26 (12.92)
	Cases	289	6	158 (62.43)	131 (63.04)	55.97 (14.59)
AFR (n=2,289)	Control	1436	150	748 (63.39)	688 (62.21)	62.69 (16.5)
	Cases	853	35	585 (61.37)	268 (61.15)	56.70 (1.73)
AJ (n=1,118)	Control	385	2	241 (68.44)	144 (66.37)	66.83 (7.84)
	Cases	733	20	532 (68.2)	201 (66.76)	58.46 (11.92)
AMR (n=536)	Control	199	6	97 (59.89)	102 (61.01)	60.47 (12.74)
	Cases	337	16	210 (57.96)	127 (57.68)	46.99 (13.49)
CAS (n=461)	Control	272	28	97 (49.66)	175 (50.90)	50.46 (12.68)
	Cases	189	8	102 (60.96)	87 (64.30)	57.12 (12.27)
EAS (n=2,803)	Control	1.939	127	1524 (64.06)	415 (62.32)	63.24 (8.07)
	Cases	864	38	508 (67.50)	356 (68.62)	55.72 (13.58)
EUR (n=13,962)	Control	4.872	229	2,784 (65.42)	2,088 (65.08)	65.24 (12.25)
	Cases	9.09	358	5,896 (66.29)	3,194 (65.79)	57.44 (12.17)
Legend: AAC: African Admixed, AFR: African , AJ: Ashkenazi Jewish, AMR: Latino/Admixed American, CAS: Central Asian, EAS: East Asian, EUR: European, Age: age of onset for cases, age at recruitment for controls, SD: Standard deviation

## Sheet: Table2.a
	Summary Statistics
Individual data	EUR (Beta±SE)	EUR (OR)	EUR (CI)	EAS (Beta±SE)	EAS (OR)	EAS (CI)	AAC (Beta±SE)	AAC (OR)	AAC (CI)	AMR (Beta±SE)	AMR (OR)	AMR (CI)
EUR	0.52 ± 0.02 ***	1.68	(1.62 - 1.75)	0.32 ± 0.02 ***	1.37	(1.32 - 1.43)	0.22 ± 0.02 ***	1.25	(1.20 - 1.30)	0.29 ± 0.03 ***	1.33	(1.26 - 1.42)
AFR	0.24 ± 0.10*	1.27	(1.04 - 1.55)	0.33 ± 0.09 ***	1.39	(1.16 - 1.67)	0.15 ± 0.1	1.17	(0.95 - 1.42)	0.14 ± 0.10	1.15	(0.94 - 1.40)
AAC	0.67 ± 0.08***	1.95	(1.67 - 2.29)	0.65 ± 0.08***	1.91	(1.63 - 2.25)	0.46 ± 0.08 ***	1.58	(1.35 - 1.86)	0.37 ± 0.08***	1.45	(1.23 - 1.70)
AMR	0.55 ± 0.11 ***	1.73	(1.39 - 2.16)	0.54 ± 0.11 ***	1.71	(1.38 - 2.14)	0.39 ± 0.11 ***	1.48	(1.19 - 1.84)	0.35 ± 0.10 ***	1.42	(1.16 - 1.73)
AJ	0.58 ± 0.08 ***	1.79	(1.52 - 2.10)	0.27 ± 0.08***	1.32	(1.12 - 1.54)	0.09 ± 0.08	1.09	(0.93 - 1.28)	0.09 ± 0.08	1.09	(0.93 - 1.28)
CAS	0.06 ± 0.11	1.06	(0.85 - 1.32)	0.02 ± 0.11	1.02	(0.82 - 0.79)	0.14 ± 0.11	1.15	(0.92 - 1.43)	0.03 ± 0.11	1.03	(0.83 - 1.28)
EAS	0.44 ± 0.05***	1.56	(1.40 - 1.72)	0.09 ± 0.05	1.09	(0.92 - 1.21)	0.14 ± 0.05**	1.15	(1.04 - 1.27)	0.25 ± 0.05***	1.29	(1.16 - 1.42)
EUR: European, AFR: African , AAC: African Admixed, AMR: Latino/Admixed American, AJ: Ashkenazi Jewish, CAS: Central Asian, EAS: East Asian. SE: Standard error, CI: 95% Confidence interval, P value: 0 ‘***’ , 0.001 ‘**’ , 0.01 ‘*’ , 0.05 ‘.’ , 0.1 ‘ ’, 1

## Sheet: Table2.b
	Summary Statistics
Individual data	EUR (Beta±SE)	EUR (OR)	EUR (CI)	EAS (Beta±SE)	EAS (OR)	EAS (CI)	AAC (Beta±SE)	AAC (OR)	AAC (CI)	AMR (Beta±SE)	AMR (OR)	AMR (CI)
EUR	0.52± 0.02 ***	1.68	(1.61 - 1.75)	0.31±0.02 ***	1.36	(1.31 - 1.42)	0.21 ± 0.02 ***	1.24	(1.19 - 1.28)	0.29±0.02***	1.33	(1.28 -1.39)
AFR	0.36±0.11 ***	1.43	(1.15 - 1.79)	0.36±0.10 ***	1.43	(1.17 - 1.75)	0.24± 0.11 *	1.28	(1.02 - 1.58)	0.14±0.11	1.16	(0.92 - 1.43)
AAC	0.45± 0.09 ***	1.58	(1.31 - 1.88)	0.38±0.09 ***	1.47	(1.22 - 1.75)	0.26 ± 0.09 **	1.3	(1.08 - 1.55)	0.21± 0.09*	1.24	(1.03 - 1.48)
AMR	0.55±0.12***	1.74	(1.36 - 2.20)	0.53±0.12***	1.71	(1.34 - 2.16)	0.41±0.11***	1.51	(1.21 - 1.88)	0.34±0.11**	1.41	(1.13 - 1.75)
AJ	0.59±0.08***	1.81	(1.54 - 2.12)	0.29±0.08***	1.34	(1.14 - 1.57)	0.1±0.08	1.11	(0.94 - 1.30)	0.09±0.08	1.1	(0.93- 1.28)
CAS	0.53±0.15***	1.7	(1.27 -2.27)	0.29±0.13*	1.34	(1.04 - 1.72)	0.33±0.13*	1.38	(1.08 - 1.79)	0.35±0.14*	1.42	(1.08 - 1.86)
EAS	0.41±0.06***	1.5	(1.34 - 1.70)	0.29±0.06***	1.33	(1.19 - 1.51)	0.14±0.06*	1.15	(1.02 - 1.30)	0.17±0.06**	1.18	(1.05 - 1.34)
EUR: European, AFR: African , AAC: African Admixed, AMR: Latino/Admixed American, AJ: Ashkenazi Jewish, CAS: Central Asian, EAS: East Asian. SE: Standard error, CI: 95% Confidence interval, P value: 0 ‘***’ , 0.001 ‘**’ , 0.01 ‘*’ , 0.05 ‘.’ , 0.1 ‘ ’, 1

## Sheet: Table2.c
	Summary Statistics
Individual data	EUR (Beta±SE)	EUR (OR)	EUR (CI)	EAS (Beta±SE)	EAS (OR)	EAS (CI)	AAC (Beta±SE)	AAC (OR)	AAC (CI)	AMR (Beta±SE)	AMR (OR)	AMR (CI)
EUR	0.52±0.02***	1.69	(1.62 - 1.75)	0.31±0.02***	1.37	(1.31 - 1.42)	0.22±0.02***	1.24	(1.20 - 1.30)	0.29±0.02***	1.33	(1.28 -1.39)
AFR	0.37±0.11***	1.44	(1.16 - 1.80)	0.33±0.10**	1.39	(1.14 - 1.70)	0.26±0.11*	1.29	(1.04 - 1.62)	0.15±0.11	1.16	(1.07 - 1.45)
AAC	0.52±0.1***	1.68	(1.38 - 2.05)	0.47±0.1***	1.59	(1.31 - 1.95)	0.31±0.09**	1.36	(1.14 - 1.63)	0.25±0.09**	1.28	(1.07 - 1.54)
AMR	0.59±0.12***	1.8	(1.42 - 2.29)	0.59±0.12***	1.8	(1.42 - 2.29)	0.4±0.11***	1.49	(1.20 - 1.86)	0.38±0.11***	1.46	(1.17 - 1.82)
AJ	0.59±0.08***	1.81	(1.54 - 2.12)	0.28±0.08***	1.32	(1.13 - 1.55)	0.091±0.08	1.1	(0.93- 1.28)	0.09±0.08	1.09	(0.93- 1.28)
CAS	0.49±0.15**	1.64	(1.22 - 2.18)	0.26±0.13	1.29	(1.01 - 1.67)	0.33±0.13*	1.39	(1.08 - 1.79)	0.32±0.14*	1.37	(1.05 - 1.80)
EAS	0.39±0.06***	1.48	(1.31 - 1.67)	0.26±0.06***	1.3	(1.15 - 1.46)	0.14±0.06*	1.15	(1.02 - 1.30)	0.16±0.06**	1.18	(1.04 - 1.32)
EUR: European, AFR: African , AAC: African Admixed, AMR: Latino/Admixed American, AJ: Ashkenazi Jewish, CAS: Central Asian, EAS: East Asian. SE: Standard error, CI: 95% Confidence interval, P value: 0 ‘***’ , 0.001 ‘**’ , 0.01 ‘*’ , 0.05 ‘.’ , 0.1 ‘ ’, 1

## Sheet: Table3
	Summary Statistics
Individual data	EUR (Beta±SE)	EAS (Beta±SE)	AAC (Beta±SE)	AMR (Beta±SE)
EUR	-1.08 ± 0.16***	-0.73 ± 0.16***	-0.58 ± 0.16***	-0.28 ± 0.16
AFR	-0.64 ± 1.22	1.46 ± 1.18	-1.55 ± 1.13	-1.51 ± 1.17
AAC	1.76 ± 1.32	1.08 ± 1.32	0.64 ± 1.19	1.56 ± 1.24
AMR	1.34 ± 0.98	-0.33 ± 0.95	0.76 ± 0.97	0.68 ± 1.00
AJ	-1.66 ± 0.50***	-0.88 ± 0.51	-0.27 ± 0.51	-0.40 ± 0.50
CAS	0.06 ± 1.60	-0.26 ± 1.49	1.70 ± 1.51	-0.38 ± 1.46
EAS	0.83 ± 1.88	-0.77 ± 2.03	-1.44 ± 1.62	-0.48 ± 2.03
EUR: European, AFR: African , AAC: African Admixed, AMR: Latino/Admixed American, AJ: Ashkenazi Jewish, CAS: Central Asian, EAS: East Asian. SE: Standard error, CI: 95% Confidence interval, P value: 0 ‘***’ , 0.001 ‘**’ , 0.01 ‘*’ , 0.05 ‘.’ , 0.1 ‘ ’, 1

## Sheet: Table 4
	Ancestry	Summary statistics	Balanced Accuracy	Specificity	Sensitivity	95% CI
	AAC	AFR	0.67	0.96	0.38	(0.83 - 0.87)
		EUR	0.67	0.96	0.38	(0.83 - 0.87)
		AMR	0.67	0.96	0.37	(0.83 - 0.87)
		EAS	0.68	0.96	0.4	(0.84 - 0.88)
	AFR	AFR	0.51	0.99	0.04	(0.83 - 0.88)
		EUR	0.52	0.99	0.06	(0.83 - 0.88)
		AMR	0.5	0.99	0.02	(0.82 - 0.87)
		EAS	0.52	0.99	0.06	(0.83 - 0.87)
	AJ	AFR	0.53	0.06	0.99	(0.74 - 0.80)
		EUR	0.6	0.25	0.95	(0.76 - 0.81)
		AMR	0.52	0.04	0.99	(0.73 - 0.79)
		EAS	0.53	0.1	0.97	(0.73 - 0.79)
	AMR	AFR	0.62	0.31	0.91	(0.67 - 0.75)
		EUR	0.62	0.34	0.89	(0.66 - 0.75)
		AMR	0.58	0.25	0.92	(0.64 - 0.74)
		EAS	0.62	0.33	0.92	(0.67 - 0.76)
	CAS	AFR	0.79	0.69	0.9	(0.78 - 0.85)
		EUR	0.78	0.89	0.68	(0.77 - 0.85)
		AMR	0.78	0.89	0.68	(0.77 - 0.84)
		EAS	0.78	0.89	0.67	(0.76 - 0.84)
	EAS	AFR	0.78	0.7	0.86	(0.75 – 0.80)
		EUR	0.79	0.71	0.85	(0.76 – 0.80)
		AMR	0.77	0.7	0.85	(0.75 - 0.79)
		EAS	0.78	0.71	0.85	(0.76 – 0.80)
	EUR	AFR	0.52	0.06	0.99	(0.69 - 0.71)
		EUR	0.56	0.18	0.95	(0.70 - 0.72)
		AMR	0.53	0.08	0.98	(0.69 - 0.71)
		EAS	0.53	0.09	0.97	(0.69 - 0.71)
	AAC: African Admixed, AFR: African , AJ: Ashkenazi Jewish, AMR: Latino/Admixed American, CAS: Central Asian, EAS: East Asian, EUR: European, Age: age of onset for cases, age at recruitment for controls, SD: Standard deviation
